# Supplementary material for: Characterization of oral microbiota in 6–8-month-old small breed dogs
Source: BMC Vet Res. 2024 Apr 5;20:138. doi: 10.1186/s12917-024-03973-5 (PMC10996209; doi:10.1186/s12917-024-03973-5)
Supplement: Supplementary file 1 — Supplementary Material 1 [file 12917_2024_3973_MOESM1_ESM.xlsx]

## Sheet: Sheet1
Supplemental Table 1
The gram stainability of bacteria present in each sample.
Sample ID	Dog 1	Dog 2	Dog 3	Dog 4	Dog 5	Dog 6	Dog 7	Dog 8	Dog 9	Dog 10	Dog 11	Dog 12	Dog 13	Dog 14	Dog 15	Dog 16	Dog 17	Dog 18	Dog 19	Dog 20	Average
Number of genera
Gram-positive bacteria	14	7	7	8	9	5	10	18	18	18	10	13	14	9	25	5	15	5	10	10	11.5
Gram-negative bacteria	28	14	30	34	30	23	27	33	41	38	25	31	27	27	37	18	30	23	35	28	28.95
Percentage of genera (%)
Gram-positive bacteria	7.45253	8.69084	3.4581	1.89471	2.02542	4.53426	1.92706	8.34433	6.2907	6.08517	11.5334	6.55974	10.361	3.84255	3.52042	5.95021	7.29461	0.840251	1.84282	2.28036	5.23642
Gram-negative bacteria	92.5475	91.3092	96.5419	98.1053	97.9746	95.4657	98.0729	91.6557	93.7093	93.9148	88.4666	93.4403	89.639	96.1575	96.4796	94.0498	92.7054	99.1597	98.1572	97.7196	94.7636
The 127 classified genera comprised 47 Gram-positive and 80 Gram-negative bacteria. In each sample, the average percentage of Gram-positive bacteria present was 5.24%, and Gram-negative bacteria was 94.76%.
