# Supplementary material for: Characterization of oral microbiota in 6–8-month-old small breed dogs
Source: BMC Vet Res. 2024 Apr 5;20:138. doi: 10.1186/s12917-024-03973-5 (PMC10996209; doi:10.1186/s12917-024-03973-5)
Supplement: Supplementary file 2 — Supplementary Material 2 [file 12917_2024_3973_MOESM2_ESM.xlsx]

## Sheet: Sheet1
Supplemental Table 2
The oxygen requirement of bacteria present in each sample.
Sample ID	Dog 1	Dog 2	Dog 3	Dog 4	Dog 5	Dog 6	Dog 7	Dog 8	Dog 9	Dog 10	Dog 11	Dog 12	Dog 13	Dog 14	Dog 15	Dog 16	Dog 17	Dog 18	Dog 19	Dog 20	Average
Number of genera
Aerobic	15	6	13	14	17	15	16	14	14	13	14	15	15	17	33	9	10	10	19	14	14.65
Anaerobic	17	10	17	19	15	13	15	27	29	15	19	19	18	14	25	8	22	13	16	17	17.4
Obligate anaerobic	10	4	6	9	7	0	6	13	12	6	11	8	8	5	4	5	13	6	10	5	7.4
Percentage of genera (%)
Aerobic	53.64	88.3283	63.6697	50.1238	65.5265	83.8531	59.9876	39.1838	44.9905	56.9933	48.3201	46.1341	54.8754	36.4261	96.6305	39.7086	30.1622	42.458	60.7263	52.0818	55.691
Anaerobic	20.0528	11.6213	10.9337	15.0501	10.0961	16.1469	19.2913	37.6104	18.4205	16.8805	31.5916	24.1518	27.1174	31.9275	3.17843	59.5932	24.4584	10.9536	11.2087	44.2329	22.2259
Obligate anaerobic (%)	26.3072	0.0503525	25.3967	34.8261	24.3774	0	20.7211	23.2058	36.589	26.1262	20.0883	29.7142	18.0071	31.6464	0.191108	0.698239	45.3794	46.5884	28.065	3.68523	22.0832
The 127 classified genera comprised 49 aerobic, 52 anaerobic, and 26 obligate anaerobic bacteria. In each sample, the average percentage of aerobic bacteria present was 55.69%, anaerobic bacteria present was 22.23%, and obligate anaerobic bacteria present was 22.08%.
