# Supplementary material for: Characterization of oral microbiota in 6–8-month-old small breed dogs
Source: BMC Vet Res. 2024 Apr 5;20:138. doi: 10.1186/s12917-024-03973-5 (PMC10996209; doi:10.1186/s12917-024-03973-5)
Supplement: Supplementary file 3 — Supplementary Material 3 [file 12917_2024_3973_MOESM3_ESM.xlsx]

## Sheet: Sheet1
Supplemental Table 3
Questionnaire survey sheet for owners
Sample Number	No. ______________
Survey date	_______ / _____ / _____
Name	____________________
Bleeds	____________________
Age	________Month
Sex	Male / Female
Body weight	________kg
Rabies Vaccine	Yes / No
Combination Vaccines	Yes / No
Medical History	Yes ( ) / No
Medication History	Yes ( ) / No
Food Type	Dry / Wet / Hand Made
Feeding Time	________Times / Day
Water Type	____________________
Dental Care Methods
・Dental Chews	Yes / No
・Dental Wipe	Yes / No
・Brushing	Yes / No
・Others	____________________
Coprophagy	Yes / No / Unknown
